# Supplementary material for: Non-Specific Binding, a Limitation of the Immunofluorescence Method to Study Macrophages In Situ
Source: Genes (Basel). 2021 Apr 27;12(5):649. doi: 10.3390/genes12050649 (PMC8145419; doi:10.3390/genes12050649)
Supplement: Supplementary file 1 [file genes-12-00649-s001.zip]

Archive with 5 entries (5 files):
- FigureS1new.pdf
- FigureS2new.pdf
- FigureS3new.pdf
- FigureS4new.pdf
- TableS1.pdf
